# Supplementary material for: Health figures: an open source JavaScript library for health data visualization
Source: BMC Med Inform Decis Mak. 2016 Mar 22;16:38. doi: 10.1186/s12911-016-0275-6 (PMC4802654; doi:10.1186/s12911-016-0275-6)
Supplement: Additional file 2 — Results from laboratory testing. The data contains the task identifier, the average time to completion, number of times the task was successfully completed and the total number of errors. (CSV 209 kb) [file 12911_2016_275_MOESM2_ESM.csv]

Task ID	Task Completion	Errors	Time on Task
1	14	4	12.21428571
2	11	0	10
3	14	1	10.78571429
4	14	2	6.785714286
5	14	0	17.5
6	14	2	16.07142857
7	14	0	6.214285714
8	14	1	7.857142857
9	13	1	9.230769231
