# Supplementary material for: Health figures: an open source JavaScript library for health data visualization
Source: BMC Med Inform Decis Mak. 2016 Mar 22;16:38. doi: 10.1186/s12911-016-0275-6 (PMC4802654; doi:10.1186/s12911-016-0275-6)
Supplement: Additional file 3 — Laboratory testing tasks. The data contains the task identifier and the instructions given to the participants to complete the task. (CSV 618 kb) [file 12911_2016_275_MOESM3_ESM.csv]

Task ID	Instructions
1	How many areas of health are displayed in the hFigures?
2	Choose one of these areas and point to its measurements.
3	Identify one measurement inside the recommended values and another one outside.
4	Identify the measurement that is the furthest from the recommended values.
5	What does the green, yellow and red circles mean?
6	Has the overall health improved after coaching?
7	Which area of health has improved the most after health coaching?
8	Which measurements show the biggest improvement?
9	Understand the difference between the points inside and outside the recommended area.
