# Supplementary material for: Health figures: an open source JavaScript library for health data visualization
Source: BMC Med Inform Decis Mak. 2016 Mar 22;16:38. doi: 10.1186/s12911-016-0275-6 (PMC4802654; doi:10.1186/s12911-016-0275-6)
Supplement: Additional file 4 — Computer system usability questionnaire results. The data contains the results of the Computer System Usability Questionnaire answered by 14 participants. (CSV 639 kb) [file 12911_2016_275_MOESM4_ESM.csv]

Code	Q_1	Q_2	Q_4	Q_5	Q_6	Q_7	Q_8	Q_9	Q_10	Q_11	Q_12	Q_13	Q_14	Q_15	Q_16	Q_17	Q_18	Q_19
1	7	7	7	7	7	7	7	5	7	5	6	5	6	7	7	7	7	6
2	7	5	6	6	7	5	4	4	6	6	6	6	7	5	5	6	6	7
3	7	6	7	6	6	7	7	0	6	6	7	6	6	6	6	6	6	6
4	7	7	7	7	5	7	7	6	7	6	7	7	7	7	7	7	6	7
5	5	5	4	6	5	6	5	5	5	6	4	5	5	4	5	5	4	5
6	4	3	3	4	4	5	3	1	3	3	3	2	3	4	4	4	3	3
7	6	6	5	6	6	6	6	5	5	4	6	6	6	7	7	6	6	6
8	7	7	7	7	7	7	7	7	7	7	7	7	7	7	7	7	7	7
9	7	7	7	7	7	7	6	0	0	0	7	7	7	7	7	7	6	7
10	7	7	4	5	7	7	5	6	5	7	7	7	7	7	7	7	7	6
11	6	6	6	7	7	7	6	5	6	6	7	7	7	7	7	7	7	6
12	6	7	7	6	6	7	7	5	5	5	6	5	5	6	6	6	6	6
13	7	7	7	7	7	7	7	7	7	7	7	7	7	7	7	7	7	7
14	5	5	5	6	6	5	6	7	7	6	5	6	6	7	7	7	6	6
