# Supplementary material for: Health figures: an open source JavaScript library for health data visualization
Source: BMC Med Inform Decis Mak. 2016 Mar 22;16:38. doi: 10.1186/s12911-016-0275-6 (PMC4802654; doi:10.1186/s12911-016-0275-6)
Supplement: Additional file 5 — After scenario questionnaire results. The data contains the results of the After Scenario Questionnaire answered by 14 participants. (CSV 149 kb) [file 12911_2016_275_MOESM5_ESM.csv]

Code	Q_1	Q_2	Q_3
1	7	6	6
2	6	6	7
3	7	7	6
4	7	7	7
5	7	6	6
6	7	7	4
7	6	6	6
8	7	7	7
9	7	7	7
10	7	7	7
11	7	7	6
12	7	7	4
13	7	7	6
14	4	6	5
